# Supplementary material for: The Association Between Facial Width-to-Height Ratio (fWHR) and Sporting Performances: Evidence From Professional Basketball Players in Japan
Source: Front Psychol. 2021 Aug 18;12:714819. doi: 10.3389/fpsyg.2021.714819 (PMC8416241; doi:10.3389/fpsyg.2021.714819)
Supplement: Supplementary file 1 [file Data_Sheet_1.xlsx]

## Sheet: fWHR DATA for share
id	inside_outside	Age	Minutes	BMI	fWHR	FGA	Foul	Effic
1	0	31	662.617	25.565	2	132	77	6
2	1	24	1056.03	25.4253	1.71	516	76	26
3	1	31	1017.07	27.5482	1.88	500	76	20
4	1	32	667.417	25.25	1.75	145	84	7
5	0	23	555.083	24.5435	1.88	205	65	6
6	0	31	837.867	25.0593	2	257	57	7
7	0	49	138.617	21.3296	2.14	34	12	1
8	1	28	699.117	24.4873	2	151	100	7
9	0	36	243.817	23.6476	1.88	45	41	1
10	1	29	611.067	25.6857	1.63	280	42	21
11	0	23	330.217	25.6612	1.88	99	29	2
12	0	24	551.383	25.464	2	132	58	4
13	0	27	675.283	22.7904	2.14	137	67	4
14	0	30	687.417	24.0569	1.88	284	48	8
15	1	27	540	24.9994	1.86	137	66	4
16	0	28	570.767	25.7552	1.88	130	77	4
17	1	23	57.0167	26.2985	1.75	9	9	1
18	0	29	700.333	24.7721	1.86	110	74	5
19	0	25	758.6	25.6612	1.67	184	68	11
20	0	23	270.8	27.0641	1.88	66	41	3
21	0	24	726.867	24.6152	2.14	300	75	7
22	1	32	662.333	26.9359	2.13	220	106	10
23	1	28	614.133	24.7519	1.88	224	47	16
24	1	31	741	29.7022	2.29	390	83	22
25	1	30	925.017	26.864	2.29	257	85	15
26	0	32	759.533	25.4848	1.88	277	53	6
27	0	39	119.567	25.3934	2.13	20	16	2
28	1	39	757.317	31.1227	2.29	268	69	19
29	0	29	973.783	24.3767	1.88	339	96	11
30	0	30	605.817	25.7122	2.14	218	55	10
31	1	34	693.2	23.5649	2	150	50	11
32	0	25	58	25.9455	2.14	21	8	0
33	0	31	911.783	24.0741	2.14	303	74	8
34	0	25	888.217	27.7575	2	250	64	7
35	1	26	443.8	25.4799	1.88	123	54	3
36	1	30	1171.18	25.2144	1.88	561	82	25
37	0	27	345.3	24.1517	2.29	107	55	3
38	0	34	548.5	24.8356	2.13	171	65	4
39	1	33	790.117	26.4128	2	311	67	22
40	0	26	1081.45	23.3067	2.14	523	58	13
41	1	38	1017.8	25.5	2.14	320	64	21
42	0	23	485.15	20.7756	2.14	146	59	7
43	0	29	878.183	24.811	2	200	87	7
44	0	26	489.067	25.4927	1.88	90	48	2
46	1	22	464.383	26.6283	2	213	46	15
47	0	33	294.383	22.9819	2.29	88	24	4
48	0	27	373.133	23.3887	2	90	47	3
49	1	31	923.183	25.9214	2	351	80	22
50	0	26	785.9	27.4529	2.14	157	67	5
51	0	31	444.183	24.9942	1.88	96	37	4
53	0	27	1101.33	24.4193	2.14	423	67	11
54	0	35	445.533	24.0741	1.88	84	52	3
55	1	27	497.767	26.8464	2.14	156	43	5
56	0	27	710.733	24.8792	1.88	180	96	6
57	1	30	526.667	25.9214	2.29	219	44	18
58	0	35	731.45	25.4927	2	134	110	6
59	1	34	892.217	22.871	1.75	207	71	10
60	0	28	1125.02	25.2279	1.88	345	52	13
61	1	28	1197.35	25.6059	2.14	441	67	24
62	0	25	699.217	23.8884	2	166	62	5
63	1	25	841.617	25.2231	2.17	365	57	28
64	1	32	250.933	24.9851	2.14	68	47	2
65	0	26	911.783	24.7843	2	423	87	10
66	1	26	823.75	23.5762	1.88	313	85	23
67	0	24	637.033	24.7293	2	206	59	4
68	0	25	553.933	25.1953	1.75	98	72	7
69	1	36	443.033	23.4277	1.63	123	70	3
70	0	34	355.85	24.1617	1.88	80	43	3
71	0	32	384.883	23.5479	2.14	140	50	8
72	0	29	746.383	24.4898	1.88	191	67	7
73	1	28	935.05	23.3598	2.14	496	47	25
74	0	29	417.2	23.0825	1.75	108	33	5
75	0	28	900.6	23.6713	2.29	314	92	14
76	0	24	107.5	23.6476	1.88	20	7	1
77	0	24	211.85	25.3593	2	57	26	2
78	0	31	600.283	23.6713	2	176	53	10
79	0	30	707.4	23.9591	2.14	196	28	6
80	1	29	176.417	28.8593	2.29	24	24	2
81	1	27	550.417	23.7889	1.88	152	63	16
82	1	34	1279.97	26.6051	1.88	675	69	28
83	0	32	633.75	23.2005	2	178	64	4
84	1	29	764.133	23.6686	2	210	60	6
85	0	30	682.083	24.9307	1.88	87	80	4
86	1	28	1129.97	25.1942	2	344	73	22
87	0	27	608.75	22.1526	1.78	180	59	5
88	1	28	857.083	27.3353	2.29	331	112	22
89	0	29	1266.03	24.6704	1.88	383	88	12
91	1	23	342.633	22.9105	2.29	132	32	17
92	0	27	236.083	24.3323	1.78	61	23	2
93	0	26	969.083	24.6914	1.88	348	57	7
94	0	23	423.483	23.2005	1.75	154	56	3
95	0	41	369.55	22.6347	1.88	62	38	2
96	1	35	645.233	26.2079	2	143	69	6
97	1	29	459.95	25.4253	2.14	167	25	21
98	0	25	878.467	24.6914	1.67	262	104	7
99	1	25	95.1667	26.783	2.14	19	15	1
100	0	38	822.067	24.7843	1.88	166	66	6
101	0	39	1078.8	22.5309	1.75	306	65	9
102	1	23	17.7	26.2728	1.88	3	0	1
103	1	38	331.55	26.8117	1.88	88	40	3
104	0	24	161.683	22.8774	2.14	43	17	1
105	0	24	845.7	24.3025	2.14	126	75	6
106	0	32	502.233	23.3563	1.88	98	65	2
107	0	23	1138.8	25.2186	1.88	413	45	9
108	0	36	497.933	25.4927	1.88	89	38	3
109	1	23	1391.8	24.9945	2.14	612	85	20
110	1	35	1136.47	26.8121	2.5	419	73	19
111	1	32	1415.75	26.8384	2	586	80	25
112	0	33	129.55	24.0238	1.75	16	19	1
114	0	26	602.35	24.4141	1.88	118	50	4
115	0	34	573.267	24.1517	1.89	136	47	5
116	1	38	415.9	25.7328	1.67	108	37	2
117	0	34	764.633	21.9138	1.88	180	61	6
118	1	32	192.75	23.6003	2	58	21	1
119	0	28	968.35	21.9292	2.14	293	61	14
120	0	22	1122.93	23.8715	1.88	364	73	10
121	1	34	610.133	23	1.88	225	47	16
122	0	23	639.417	24.0493	1.88	161	65	4
124	1	30	359.883	23.0936	2.29	200	18	24
125	0	25	868.567	23.939	1.88	277	99	7
126	0	29	697.967	23.7353	1.88	202	61	7
127	0	23	58.4667	20.5897	1.88	14	9	0
128	1	22	394.733	26.5306	2.14	217	37	19
129	1	35	720.533	26.3927	2	163	75	5
130	0	28	269.85	24.3323	1.88	26	28	1
131	0	36	565.65	23.4835	2	78	21	4
132	0	20	25.9833	26.309	1.88	9	0	0
133	0	27	1108.68	23.4277	2.14	358	65	9
134	0	28	376.433	23.4586	2	76	25	4
135	0	27	696.567	24.3767	1.88	174	72	5
136	1	30	341.883	26.1187	2.14	122	17	16
137	0	24	143.55	23.8884	1.88	18	10	1
138	0	33	1065.43	24.1617	1.88	315	72	9
139	0	21	543.75	22.3958	1.88	205	56	6
140	0	24	610.3	24.4898	2	189	72	5
141	0	27	246.8	23.5739	1.88	68	17	4
142	0	23	1008.77	23.3887	1.78	221	85	8
143	0	30	957.183	23.8715	1.88	368	26	11
144	1	32	145.567	24.9836	1.88	23	21	1
145	0	26	271.717	23.5739	1.88	43	38	1
146	1	43	897.45	25.4799	2.29	228	62	12
148	1	29	341.233	28.0766	1.88	94	30	15
149	1	28	1323.73	32.0318	2.14	612	93	29
150	0	28	737.483	24.3025	1.75	143	80	7
151	0	25	307.717	23.4835	1.88	94	22	3
152	1	22	450.233	28.3919	2	158	43	14
153	1	30	110.367	25.7668	2	29	18	2
154	1	27	750.083	25.7672	2	219	94	4
155	0	25	1071.62	24.6537	2	398	46	9
156	0	27	1040.4	21.9292	2.14	288	48	8
157	0	26	104.5	24.4898	2.14	30	16	1
158	0	33	285.817	24.0493	2.14	76	31	2
159	1	35	988.433	24.0336	1.88	215	82	17
160	0	26	924.633	23.7654	2	354	84	10
161	1	31	691.967	26.6724	2.14	287	41	19
162	0	22	408.617	22.7904	1.88	171	28	#NULL!
163	0	24	1049.82	22.571	1.75	403	69	14
164	0	31	631.333	23.6713	1.75	153	65	4
165	1	21	623.567	25.2231	2	149	58	7
166	0	24	988.6	23.9635	1.75	233	102	8
167	1	32	818.45	25.5076	2.5	337	66	19
168	0	23	102.917	24.6914	1.86	39	7	0
169	0	27	195.3	24.3072	1.71	59	15	2
170	1	34	320.767	26.4505	2.5	160	36	19
171	0	25	813.983	21.7014	1.86	312	68	5
172	1	32	199.483	26.783	2	10	31	1
173	0	29	953.833	23.6295	2	279	43	8
174	0	33	175.7	22.7434	2	26	10	1
175	0	22	963.5	22.9917	2	228	107	7
176	0	33	430.75	22.7244	1.75	72	46	3
178	1	23	56.0667	26.5279	2	22	7	2
179	0	35	438.567	23.6669	2.14	63	34	1
180	1	23	105.517	24.4576	2	15	8	1
181	0	34	1224.08	23.4835	1.67	357	57	12
182	1	29	1183.42	25.7225	1.67	445	78	23
183	0	35	606.933	24.8981	1.75	61	65	4
184	1	28	990.533	29.3337	1.88	190	80	6
185	1	37	1306.12	28.8351	2	659	78	25
186	0	34	480.317	25.3593	2	100	33	2
187	0	25	671.867	24.6755	1.75	203	41	9
188	0	28	140.083	24.9307	2	34	10	2
189	1	33	791.233	25.9516	1.75	305	69	23
190	0	30	393.283	23.9591	2	110	32	3
191	0	25	1074.85	24.8981	2.14	318	72	10
192	0	26	573.867	23.8884	2	128	45	7
193	1	27	52.9833	26.0178	1.75	18	8	1
194	0	28	356.267	24.2215	1.88	63	37	4
195	1	37	1276.02	28.7256	1.75	434	81	16
196	1	24	448.25	26.8121	1.88	174	30	16
197	1	30	1241.62	28.8924	2.14	585	80	26
198	0	35	580.233	25.1474	2.14	156	39	4
199	0	27	515.567	26.2346	1.88	82	44	3
200	1	25	1247.23	26.864	1.75	635	79	22
201	0	33	785.933	23.1634	1.88	181	75	7
202	0	28	789.333	20.9024	1.75	233	109	6
203	0	28	392.117	24.1617	1.75	100	33	2
204	0	24	820.667	22.9926	1.88	188	60	6
205	0	28	907.633	24.1517	2	262	79	7
206	0	33	129.967	22.9819	2.14	36	21	2
207	1	31	1357.13	26.5043	2.14	556	82	26
208	1	25	154.283	25.5076	2	47	29	1
209	0	24	207.217	22.2291	2.14	44	25	0
210	0	35	692.567	24.6152	2.14	172	66	5
211	0	30	295.983	24.9671	1.88	37	28	2
212	0	30	980.583	24.3375	2.13	333	67	10
213	1	27	998.883	25.2426	2.14	416	99	18
214	0	29	409.05	25.0829	2.14	127	36	3
215	0	29	887.467	24.2123	1.88	367	96	10
216	1	33	146.167	22.5848	1.88	44	20	1
217	0	26	521.683	25.464	2	146	47	8
218	1	30	757.617	28.0584	2	235	61	6
219	0	25	721.917	25.0829	1.88	180	79	4
221	1	28	1265.9	26.3927	2.5	535	116	26
222	1	26	1439.93	24.0362	2	467	115	21
223	0	29	738.967	23.0546	1.88	274	80	7
224	0	23	703.783	23.6295	1.67	147	55	5
225	0	26	565.517	23.9395	1.88	256	40	4
226	0	30	992.183	24.1517	1.88	376	66	7
227	0	25	632.467	24.6914	1.88	247	66	3
228	0	25	1201.22	25.4017	1.88	328	126	9
229	0	25	972.15	25.1278	2	251	110	8
230	1	24	161.317	25.504	1.88	45	31	2
231	0	29	1054.32	29.1913	2.67	512	60	22
232	0	23	57.0667	24.6354	1.88	23	8	0
233	0	23	353.75	24.0997	2.14	80	59	2
234	1	28	1516.02	26.2797	1.86	469	93	25
235	0	24	1049.15	23.8367	2.14	221	118	8
236	0	24	970.25	25.1063	1.75	380	75	10
237	0	31	198.967	24.6181	1.75	55	27	1
238	0	24	1195.13	23.5479	1.88	396	113	9
239	0	28	198.967	24.0997	1.88	55	27	1
240	1	26	367.067	24.3767	1.78	93	52	4
241	0	35	364.45	23.3747	1.75	78	39	2
242	1	23	492.833	26.8464	2.14	138	88	3
243	1	32	1451.12	27.398	2.29	507	80	19
244	0	34	1123.72	23.6295	1.88	370	79	9
245	0	29	1218.62	24.8971	1.75	299	100	7
246	0	26	666.25	22.3537	2.5	396	45	26
247	0	29	596.367	25.6612	2.14	172	77	3
248	0	27	565.5	24.8792	1.88	192	79	4
249	0	27	850.117	24.8356	1.88	267	80	6
250	0	24	376.65	25.4327	2.14	145	40	3
251	1	28	433.85	25.9214	2.14	108	40	16
252	1	25	143.65	25.7725	1.88	62	22	1
253	1	29	302.833	24.4141	2.14	34	50	2
254	0	27	610.967	24.4898	2.29	112	65	4
255	0	30	1172.58	24.3375	2	290	97	8
256	1	26	1067.4	27.4376	2.29	488	87	21
257	1	26	537.733	26.0355	2.29	155	50	3
258	0	25	1737.73	22.3867	2.14	904	123	24
259	0	26	453.367	24.5932	1.88	122	87	2
260	0	28	974.967	20.6193	1.56	371	83	8
261	0	30	1124.78	22.9441	1.75	203	78	8
262	0	27	555.467	23.3341	1.67	135	71	3
263	1	30	506.117	28.199	2	174	47	25
264	0	29	1116.32	23.8884	1.88	354	94	7
265	1	28	891.633	25.7704	2	254	108	7
266	0	27	739.1	24.4898	1.75	242	98	5
267	1	30	537.033	24.0213	1.88	154	52	3
268	0	26	1177.25	24.5779	2.14	386	100	8
269	0	35	200.517	23.6713	2	48	16	1
270	0	32	887.25	24.6354	1.88	339	61	11
271	0	31	259.067	23.3887	2	85	38	4
273	1	29	347.317	26.5306	1.88	74	64	5
274	0	28	634.017	23.2912	2	145	55	4
275	1	30	142.05	24.4873	2	39	13	1
277	0	30	1073.57	23.3556	1.75	337	72	10
278	0	33	1520.5	24.9671	1.75	428	108	12
279	0	23	496.75	24.3554	1.75	113	54	4
280	1	30	442.217	24.7472	2.14	161	38	15
281	1	26	1106.73	24.9321	2.14	383	82	23
282	0	36	1248.47	24.1517	1.88	261	68	10
283	0	27	348.8	23.9395	1.88	81	45	3
284	0	24	214.417	21.22	2	54	19	1
285	0	26	953.85	23.9912	1.75	290	105	7
286	0	24	827.183	25.42	2.14	185	84	6
287	0	22	355.983	23.9395	1.88	80	42	4
288	0	24	756.1	24.2513	1.75	251	58	8
289	0	29	876.083	25.2595	1.88	362	70	5
290	1	33	453.05	24.7431	1.75	118	82	5
291	1	26	1384.05	23.1139	2	647	62	25
292	1	35	1122.95	26.157	2.13	371	122	18
293	1	23	332.667	21.3546	1.75	75	37	3
294	0	29	692.367	24.3827	2.14	196	65	4
297	0	24	347.917	25.1559	2.14	107	47	3
298	1	34	722.467	24.7319	2	137	49	20
300	0	32	431.183	22.9176	2	180	22	4
301	1	30	670.183	21.8837	1.88	125	80	4
302	0	32	1126.45	23.5294	1.75	302	112	7
303	1	31	1286.38	24.4789	2	627	77	22
304	1	35	560.483	28.9283	2	120	58	4
306	0	24	782.667	21.2963	2	220	86	6
307	1	32	892.117	24.4576	2	258	81	10
309	0	32	960.067	24.8584	2	142	84	3
310	1	29	279	25.2418	1.75	49	55	1
311	0	29	617.717	22.8774	1.88	159	72	4
312	1	25	1379.4	26.1187	1.88	660	84	29
314	1	29	946.717	26.8464	1.88	294	124	8
315	0	39	428.35	20.7248	1.78	145	49	5
316	0	27	384.817	24.8792	2.14	130	38	2
317	0	41	840.583	22.6627	2	216	97	6
318	1	25	1527.82	26.4845	2.29	751	106	30
319	1	25	239.367	24.6704	2.14	71	21	3
320	0	24	747.167	23.6614	2	339	66	10
321	0	22	1006.77	22.2291	2.14	207	113	7
323	1	25	779.867	25.2186	2	190	93	5
324	0	22	1343.55	25	1.67	423	104	8
325	0	22	607.033	25.2279	2	143	91	4
326	0	30	390.083	24.3072	2	112	60	2
327	0	24	469.833	26.2346	2	138	50	4
328	0	28	1412.3	25.4511	1.88	590	104	8
329	1	29	1133.82	25.2372	1.56	495	108	22
330	1	27	1532.12	25.3813	1.75	388	124	19
331	0	29	555.05	24.3323	2	139	75	4
333	1	25	266.333	26.2985	1.63	54	41	2
334	0	28	388.683	21.9138	1.75	97	37	3
335	1	37	430.7	26.5703	2.14	178	53	4
336	0	31	1036.18	22.9854	1.88	368	78	10
337	0	26	738.367	21.6049	2	222	74	6
338	0	23	1044.17	24.3323	2.14	330	66	12
339	0	21	43.2833	23.8884	2	19	6	0
340	1	36	447.9	26.0178	1.75	75	101	3
341	0	24	583.267	25.1278	2.14	132	46	4
342	0	25	907.433	24.5779	2.14	287	60	9
343	0	31	364.25	24.7431	2.5	118	28	19
344	1	25	884.783	26.3158	2.14	153	78	6
345	1	33	1268.5	29.1997	2.14	539	98	24
346	1	36	1262.48	24.7525	2.14	436	61	22
347	0	33	554.05	23.5294	2	161	48	4
348	0	33	1222.25	27.4145	2.13	397	91	9
349	0	26	716.35	21.8776	1.88	217	111	5
350	0	27	1332.45	24.1517	2	341	133	14
351	1	27	426.25	21.0391	1.88	141	63	6
352	1	30	227.467	25.7725	2	59	47	2
353	0	29	553.117	26.0044	2	168	62	7
354	1	24	830.567	22.2908	2.14	290	65	25
356	1	24	1692.9	24.5007	2.43	634	89	27
357	0	24	508.05	20.4529	1.75	145	66	3
358	0	31	607.433	22.2439	1.67	131	39	4
359	1	35	276.133	25.5075	2.29	94	37	2
360	1	28	1780.82	29.3547	1.86	701	112	26
361	0	34	1309.68	25.2418	2.14	384	93	18
362	0	31	1051	22.0932	1.75	235	109	7
363	0	22	331.8	23.9249	1.75	90	24	3
364	0	31	1239.9	21.4771	1.88	395	99	12
366	0	30	1349.73	20.8307	2	439	88	13
367	1	27	915.05	24.4141	1.75	192	98	5
368	0	24	838.183	24.4898	1.88	302	122	7
370	0	24	151.283	23.4493	1.88	44	26	1
371	1	24	235.217	24.2322	1.75	78	41	2
372	0	27	1372.68	23.2438	1.88	436	123	11
373	0	25	70.85	23.5294	1.67	19	6	0
374	0	32	360.9	24.0493	1.78	94	26	3
375	1	29	1707.08	26.468	1.67	932	124	28
376	0	31	841.533	25.0574	1.88	173	72	6
377	0	23	23.55	24.6914	1.88	13	0	1
378	0	30	1203.68	21.4619	1.75	284	90	12
379	0	31	1124.33	26.0388	1.75	354	90	8
380	0	25	712.45	23.2912	2	172	56	4
381	1	27	310.667	23.4493	1.75	65	62	1
382	1	27	100.883	25.7618	1.88	8	22	1
383	1	30	1427.48	25.1942	2.14	718	109	29
384	1	27	910.8	25.2372	1.86	397	81	29
385	1	32	802.55	23.5143	1.88	449	65	29
386	0	38	1436.08	23.8715	1.75	472	91	13
387	0	26	741.217	26.9896	2.29	184	66	6
388	1	29	1518.3	27.7367	2.5	528	108	31
389	0	25	743.967	23.7353	1.75	216	77	5
390	1	26	120.45	26.8245	1.88	24	24	2
391	0	28	1189.95	23.1241	2.14	318	70	8
392	0	26	1089.25	24.6181	2	211	76	14
393	0	21	380.483	24.7245	2.14	115	31	4
394	1	29	406.75	25.9895	2	137	63	4
395	0	23	86	23.8715	1.88	31	8	1
396	0	27	479.017	24.5779	1.88	120	99	2
397	0	28	933.333	24.4141	2	200	91	4
398	0	27	1122.9	23.4835	1.88	256	76	8
399	0	23	55.0333	23.3747	2	21	16	0
400	0	26	1231.62	24.2513	1.78	384	101	8
401	1	32	326.867	25.7672	2	82	44	2
402	0	23	102.133	23.4835	1.67	28	7	1
403	0	26	643.55	25.2163	2	221	48	6
404	0	32	1316.68	24.2665	1.75	708	76	33
405	0	27	1354.03	23.9512	1.88	484	96	11
406	1	30	1568.75	28.6737	2	547	103	30
407	0	31	661.9	23.6713	1.88	202	63	3
408	0	23	105.35	23.8754	2	29	18	0
409	1	28	236	26.2229	2.14	25	62	2
410	1	29	1743.63	24.9836	1.88	1030	109	32
411	1	30	1398.15	25.464	1.75	245	85	8
412	0	26	950.583	24.0741	2.14	350	88	6
413	0	29	849.667	24.7843	1.88	254	64	6
414	0	31	609.867	24.8356	1.75	204	36	7
415	1	24	689.433	26.1187	2.14	229	49	21
416	0	23	77.9	24.6914	2.14	26	14	1
417	0	23	929.983	24.8356	2	287	82	8
418	1	28	380	24.963	2.14	178	45	22
419	0	32	614.75	24.3767	1.75	213	52	7
420	0	33	531.533	24.4193	1.75	86	111	4
421	0	23	72.3	22.1453	1.75	19	5	1
422	1	26	392.517	24.5074	2	113	51	5
423	0	35	450.3	21.3294	2	114	65	4
424	0	34	736.083	26.2911	1.86	399	45	20
425	0	34	741.15	23.3011	1.88	193	66	8
426	0	37	1275.48	24.7843	2	470	80	9
427	0	27	82.4667	24.2513	2.14	18	18	1
428	1	30	1009.83	24.7293	2	186	125	5
430	1	31	741.95	27.5	1.88	274	82	11
432	0	34	720.083	25.4365	1.78	157	68	4
433	0	28	1116.87	24.3072	1.88	151	90	4
434	1	35	373.8	25.2469	1.75	108	47	19
435	0	29	1664.47	24.9135	2.14	585	76	14
436	0	24	1057.12	24.0493	1.75	337	91	7
437	0	23	756.567	24.2513	2.14	233	55	4
438	1	39	227.15	24.3963	1.63	55	28	3
439	1	26	1241.87	27.8066	1.88	528	116	26
440	0	31	51.1333	24.0493	1.86	11	6	0
441	1	32	662.817	26.1187	1.67	236	74	16
442	0	32	380.2	23.8884	1.8	111	43	2.9
443	0	26	784.233	23.9395	1.8	242	54	8.3
444	0	28	152.333	26.0146	2	42	21	3
445	0	32	295.583	24.8356	1.8	47	45	2.9
446	0	27	745.383	23.1983	1.8	130	89	6.1
447	1	24	1015.85	23.5649	2	436	121	17.8
448	0	25	725.433	24.187	2.25	239	44	5.3
449	1	27	236.233	24.9566	2.25	32	38	2.6
450	0	27	862.9	23.6203	1.8	208	47	8.2
451	1	28	952.617	26.237	1.6	508	66	22.9
452	0	34	345.067	22.2439	1.8	55	54	2.5
453	0	33	681.55	22.9557	1.8	165	47	2.8
454	0	23	257.983	25.3515	1.8	50	40	3.3
455	0	27	735.983	23.4493	2.25	158	64	4.6
456	0	30	976.133	22.8395	2.25	392	99	13.2
457	0	24	857.767	24.6914	1.8	268	67	6.6
458	0	25	1053.58	23.246	1.8	442	82	9.7
459	0	32	1137.62	25.7469	2.2	568	80	20.6
460	0	27	530.15	24.3911	2	158	57	2
461	0	24	884.5	24.2202	2	232	109	3.1
462	0	24	1238.05	23.5078	2	514	87	11.6
463	0	33	461.133	23.5457	2	100	74	2.7
464	0	27	99.7833	22.2222	2	48	9	2.2
465	1	34	1176.55	22.2499	2.5	357	135	19.4
466	0	36	352.233	27.1706	2	60	77	2.4
467	1	38	289.7	26.6932	2	9	60	1.3
468	0	26	332.35	23.4586	1.8	96	48	2.8
469	0	28	951.417	23.9395	2	245	80	8.8
470	0	32	335.767	23.597	1.8	84	41	1.9
472	0	27	463.933	23.3563	2	130	35	1.9
473	0	23	640.117	23.6686	2	159	68	3.3
474	0	23	121.633	23.9869	2	27	16	1.3
475	0	24	364.967	23.2912	2	134	33	3.7
476	1	24	479.5	25.4365	1.8	120	37	3.8
477	0	23	790.067	22.1607	2.25	276	97	5.2
478	0	25	494.917	23.1983	2	107	57	3.2
479	0	23	168.033	24.5351	1.8	22	12	2
480	0	27	416.05	22.4377	1.8	82	30	3.9
481	0	25	303.15	25.3815	1.8	85	45	3.5
482	1	28	1013.93	23.3195	1.8	446	106	18.1
483	0	27	806.833	24.7555	1.8	198	65	5.3
484	1	27	718.067	24.2695	1.8	338	62	14.6
485	0	30	723.8	24.5675	2.5	245	49	10
486	0	24	461.833	23.2687	2.5	136	25	5.9
487	0	26	88.2833	23.5036	1.8	22	5	1.9
488	1	26	297.9	22.8194	1.8	103	21	3
489	0	24	724.7	22.8374	2	204	100	9
490	0	25	342.333	22.2825	1.8	54	30	2.5
491	0	24	649.383	23.6295	1.8	190	37	7.2
492	0	28	363.233	24.6097	2	74	37	2.4
493	0	25	392.85	24.7555	1.8	110	34	2.8
494	1	35	1028.9	30.0481	2.5	274	102	20.5
496	0	34	980.867	24.5156	1.8	262	49	8.7
497	0	33	310.15	22.9819	2	56	32	3.2
498	0	24	865.85	22.4982	1.8	237	115	5.3
499	0	32	727.633	24.5675	1.8	153	108	5.9
500	0	27	898.95	24.9649	2.25	191	98	6.8
501	0	27	46.2	23.1481	2	18	5	0.3
502	0	34	566	23.04	1.8	185	52	2
504	0	27	948.25	22.1607	1.8	217	76	8.4
505	1	26	37.9333	23.8227	1.8	8	6	1.4
506	0	27	689.883	24.1517	1.8	142	65	5.2
508	1	23	475.1	24.4576	2	124	55	2.7
509	0	24	913.167	22.6347	2	347	53	8.4
